# Supplementary material for: Tailoring of Optical Properties of Methacrylate Resins Enriched by HPHT Microdiamond Particles
Source: Nanomaterials (Basel). 2022 Jul 28;12(15):2604. doi: 10.3390/nano12152604 (PMC9370547; doi:10.3390/nano12152604)
Supplement: Supplementary file 1 [file nanomaterials-12-02604-s001.zip]

Archive with 1 entries (1 files):
- nanomaterials-1775178-supplementary.pdf
